# Supplementary material for: Glycosaminoglycans as Biomarkers for Mucopolysaccharidoses and Other Disorders
Source: Diagnostics (Basel). 2021 Aug 28;11(9):1563. doi: 10.3390/diagnostics11091563 (PMC8468223; doi:10.3390/diagnostics11091563)
Supplement: Supplementary file 1 [file diagnostics-11-01563-s001.zip]

Archive with 1 entries (1 files):
- diagnostics-1267898-supplementary.pdf
